# Supplementary material for: Treatment Sequences in Patients with Metastatic Colorectal Cancer in Japan: Real-World Evidence of First- to Fifth-Line Treatments
Source: Cancers (Basel). 2025 Dec 12;17(24):3962. doi: 10.3390/cancers17243962 (PMC12731131; doi:10.3390/cancers17243962)
Supplement: Supplementary file 1 [file cancers-17-03962-s001.zip]

Archive with 1 entries (1 files):
- cancers-3975575-supplementary.pdf
